# Supplementary material for: Sodium nitroprusside improved the quality of Radix Saposhnikoviae through constructed physiological response under ecological stress
Source: Sci Rep. 2023 Sep 22;13:15823. doi: 10.1038/s41598-023-43153-3 (PMC10516912; doi:10.1038/s41598-023-43153-3)
Supplement: Supplementary file 2 — Supplementary Information 2. [file 41598_2023_43153_MOESM2_ESM.xlsx]

## Sheet: Sheet1
TP										blank				standard
	OD	content		OD	content		OD	content		0.234				0.27
0d	0.283	9.87538		0.286	10.48		0.285	10.2785		0.235				0.261
1A	0.281	9.47231		0.293	11.8908		0.283	9.87538
1B	0.315	16.3246		0.334	20.1538		0.326	18.5415
1C	0.305	14.3092		0.303	13.9062		0.304	14.1077
1D	0.291	11.4877		0.296	12.4954		0.299	13.1
1E	0.313	15.9215		0.315	16.3246		0.316	16.5262
2A	0.302	13.7046		0.301	13.5031		0.305	14.3092
2B	0.285	10.2785		0.281	9.47231		0.284	10.0769
2C	0.304	14.1077		0.3	13.3015		0.306	14.5108
2D	0.29	11.2862		0.307	14.7123		0.298	12.8985
2E	0.277	8.66615		0.293	11.8908		0.284	10.0769
3A	0.303	13.9062		0.303	13.9062		0.297	12.6969
3B	0.289	11.0846		0.284	10.0769		0.299	13.1
3C	0.31	15.3169		0.307	14.7123		0.311	15.5185
3D	0.286	10.48		0.302	13.7046		0.323	17.9369
3E	0.289	11.0846		0.303	13.9062		0.295	12.2938
4A	0.297	12.6969		0.304	14.1077		0.302	13.7046
4B	0.298	12.8985		0.303	13.9062		0.296	12.4954
4C	0.307	14.7123		0.311	15.5185		0.309	15.1154
4D	0.306	14.5108		0.307	14.7123		0.308	14.9138
4E	0.296	12.4954		0.294	12.0923		0.295	12.2938
	A1	A2	A3	B1	B2	B3	C1	C2	C3	D1	D2	D3	E1	E2	E3
0	9.87538	10.48	10.2785	9.87538	10.48	10.2785	9.87538	10.48	10.2785	9.87538	10.48	10.2785	9.87538	10.48	10.2785
1	9.47231	11.8908	9.87538	16.3246	20.1538	18.5415	14.3092	13.9062	14.1077	11.4877	12.4954	13.1	15.9215	16.3246	16.5262
2	13.7046	13.5031	14.3092	10.2785	9.47231	10.0769	14.1077	13.3015	14.5108	11.2862	14.7123	12.8985	8.66615	11.8908	10.0769
3	13.9062	13.5031	14.3092	11.0846	10.0769	13.1	15.3169	14.7123	15.5185	10.48	13.7046	17.9369	11.0846	13.9062	12.2938
4	12.6969	14.1077	13.7046	12.8985	12.4954	13.9062	14.7123	15.5185	15.1154	14.5108	14.7123	14.9138	12.4954	12.0923	12.2938
